# Supplementary material for: Actin Alpha 2, Smooth Muscle (ACTA2) Is Involved in the Migratory Potential of Malignant Gliomas, and Its Increased Expression at Recurrence Is a Significant Adverse Prognostic Factor
Source: Brain Sci. 2023 Oct 19;13(10):1477. doi: 10.3390/brainsci13101477 (PMC10605410; doi:10.3390/brainsci13101477)
Supplement: Supplementary file 1 [file brainsci-13-01477-s001.zip]

Archive with 1 entries (1 files):
- brainsci-2660733-supplementary.pdf
